# Supplementary material for: Antileishmanial Activity of Clinanthus milagroanthus S. Leiva & Meerow (Amaryllidaceae) Collected in Peru
Source: Plants (Basel). 2023 Jan 10;12(2):322. doi: 10.3390/plants12020322 (PMC9866881; doi:10.3390/plants12020322)
Supplement: Supplementary file 1 [file plants-12-00322-s001.zip]

Archive with 1 entries (1 files):
- plants-2133255-supplementary.pdf
